# Supplementary material for: Reporting of patient and public involvement and engagement (PPIE) in clinical trials published in nursing science journals: a descriptive study
Source: Res Involv Engagem. 2021 Dec 14;7:88. doi: 10.1186/s40900-021-00331-9 (PMC8669663; doi:10.1186/s40900-021-00331-9)
Supplement: Supplementary file 1 — Additional file 1. List of included journals. [file 40900_2021_331_MOESM1_ESM.xlsx]

## Sheet: Sheet1
Journal	Number of manuscriptcs screened	Number of included studies	Statement on PPIE	Link to journal author guidelines
Advances in Nursing Science	45	0	No	https://journals.lww.com/advancesinnursingscience/pages/instructions-for-authors.aspx
American Journal of Nursing	193	0	No	Download as word doc via: https://journals.lww.com/ajnonline/pages/informationforauthors.aspx
Applied Nursing Research	64	0	No	https://www.elsevier.com/journals/applied-nursing-research/0897-1897/guide-for-authors
Asian Nursing Research	29	1	No	https://www.elsevier.com/journals/asian-nursing-research/1976-1317/guide-for-authors
Australian Journal of Nursing (Australian Journal of Advanced Nursing)	16	0	No	https://www.ajan.com.au/~ajancoma/docs/AJAN_Author_Guidelines.pdf
BMC Nursing	132	0	No	https://bmcnurs.biomedcentral.com/submission-guidelines
Clinical Nursing Research	159	9	No	https://journals.sagepub.com/author-instructions/CNR
Collegian	107	0	No	https://www.elsevier.com/journals/collegian/1322-7696/guide-for-authors
International Journal of Nursing Practice	110	11	No	https://onlinelibrary.wiley.com/page/journal/1440172x/homepage/forauthors.html
International Journal of Nursing Studies	225	13	No	https://www.elsevier.com/journals/international-journal-of-nursing-studies/0020-7489/guide-for-authors
International Nursing Review	62	1	No	https://onlinelibrary.wiley.com/page/journal/14667657/homepage/forauthors.html
Journal of Advanced Nursing	441	18	No	https://onlinelibrary.wiley.com/page/journal/13652648/homepage/forauthors.html
Journal of Clinical Nursing	485	12	No	https://onlinelibrary.wiley.com/page/journal/13652702/homepage/forauthors.html
Journal of Korean Acdemy of Nursing	31	0	No	https://jkan.or.kr/index.php?body=instructions
Journal of Nursing Research	34	5	No	https://journals.lww.com/jnr-twna/Pages/informationforauthors.aspx
Journal of Nursing Scholarship	79	0	No	https://sigmapubs.onlinelibrary.wiley.com/hub/journal/15475069/about/forauthors
Nursing and Health Sciences	83	0	No	https://onlinelibrary.wiley.com/page/journal/14422018/homepage/forauthors.html
Nursing inquiry	63	0	No	https://onlinelibrary.wiley.com/page/journal/14401800/homepage/forauthors.html
Nursing Open	402	7	No	https://onlinelibrary.wiley.com/page/journal/20541058/homepage/forauthors.html
Nursing Outlook	120	0	No	https://www.elsevier.com/journals/nursing-outlook/0029-6554/guide-for-authors
Nursing Research	48	0	No	https://journals.lww.com/jnr-twna/Pages/informationforauthors.aspx
Nursing Science Quarterly	57	0	No	https://journals.sagepub.com/author-instructions/NSQ
Research in Nursing and Health	79	5	No	https://onlinelibrary.wiley.com/page/journal/1098240x/homepage/forauthors.html
Revista de Escola de Enfermagem da USP	108	1	No	https://www.scielo.br/journal/reeusp/about/#instructions
Revista Latino-Americana de Enfermagem	82	1	No	https://www.scielo.br/journal/rlae/about/#instructions
Western Journal of Nursing Research	184	4	No	https://journals.sagepub.com/author-instructions/WJN
Worldviews on Evidence-Based Nursing	44	1	No	https://sigmapubs.onlinelibrary.wiley.com/hub/journal/17416787/about/forauthors
Total	3482	89
